# Supplementary material for: SICTIN: Rapid footprinting of massively parallel sequencing data
Source: BioData Min. 2010 Aug 13;3:4. doi: 10.1186/1756-0381-3-4 (PMC2928217; doi:10.1186/1756-0381-3-4)
Supplement: Additional file 2 — Source code to the programs. Complete source code and make file to the programs in a single tar-archive. [file 1756-0381-3-4-S2.GZ]

Archive with 19 entries (16 files):
- SICTIN
- SICTIN/bin
- SICTIN/src
- SICTIN/src/wig_utils.h
- SICTIN/src/gff_utils.h
- SICTIN/src/utils.cpp
- SICTIN/src/sam_utils.h
- SICTIN/src/build_binaries.cpp
- SICTIN/src/make_footprint.cpp
- SICTIN/src/bed_utils.h
- SICTIN/src/gff_utils.cpp
- SICTIN/src/bed_utils.cpp
- SICTIN/src/sam_utils.cpp
- SICTIN/src/access_signal.cpp
- SICTIN/src/utils.h
- SICTIN/src/wig_utils.cpp
- SICTIN/Makefile
- SICTIN/lgpl.txt
- SICTIN/README
