# Supplementary material for: SICTIN: Rapid footprinting of massively parallel sequencing data
Source: BioData Min. 2010 Aug 13;3:4. doi: 10.1186/1756-0381-3-4 (PMC2928217; doi:10.1186/1756-0381-3-4)
Supplement: Additional file 2 — Source code to the programs. Complete source code and make file to the programs in a single tar-archive. [file 1756-0381-3-4-S2.GZ › SICTIN/src/bed_utils.h]

/*
    Copyright (C) 2009 Stefan Enroth

    This program is free software: you can redistribute it and/or modify
    it under the terms of the GNU Lesser General Public License as published by
    the Free Software Foundation, either version 3 of the License, or
    (at your option) any later version.

    This program is distributed in the hope that it will be useful,
    but WITHOUT ANY WARRANTY; without even the implied warranty of
    MERCHANTABILITY or FITNESS FOR A PARTICULAR PURPOSE.  See the
    GNU Lesser General Public License for more details.

    You should have received a copy of the GNU Lesser General Public License
    along with this program.  If not, see <http://www.gnu.org/licenses/>.
*/


#ifndef __BED_UTILS_H__
#define __BED_UTILS_H__

#include "utils.h"


/*
 *  
 *  Extract the necessary information from a single line of the BED-file
 *
 */
int parseBEDline(string str,inputLine*,int seqCol,int startCol,
		 int endCol,int strandCol);


/*
 *
 * returns number of lines in infile + high/low coordinates of all seqs. 
 */
int initControlBED(ifstream * inf,map<string,seqStats> * seqmap,int seqCol,int startCol,
		   int endCol,int strandCol,int both,bool verbose);

#endif
