# Supplementary material for: SICTIN: Rapid footprinting of massively parallel sequencing data
Source: BioData Min. 2010 Aug 13;3:4. doi: 10.1186/1756-0381-3-4 (PMC2928217; doi:10.1186/1756-0381-3-4)
Supplement: Additional file 2 — Source code to the programs. Complete source code and make file to the programs in a single tar-archive. [file 1756-0381-3-4-S2.GZ › SICTIN/README]

The SICTIN-software have three pre-compile options in storing the signals; UNSIGNED SHORT, 
INTEGER or DOUBLE. UNSIGNED SHORT is the default. Changes to this storage type is done in the 
Makefile. 

* To compile using make: 

On systems with 'make' - make sure you are in the SICTIN directory and type 'make'. 

* To manually compile: 

example: 
g++ -O3 -DSHR_REP -c src/utils.cpp -o bin/utils.o

g++ -O3 -DSHR_REP src/make_footprint.cpp bin/utils.o -o bin/make_footprint
